# Supplementary material for: The Possible Synergistic Pharmacological Effect of an Oral Berberine (BBR) and Curcumin (CUR) Complementary Therapy Alleviates Symptoms of Irritable Bowel Syndrome (IBS): Results from a Real-Life, Routine Clinical Practice Settings-Based Study
Source: Nutrients. 2024 Apr 18;16(8):1204. doi: 10.3390/nu16081204 (PMC11053504; doi:10.3390/nu16081204)
Supplement: Supplementary file 1 [file nutrients-16-01204-s001.zip]

Archive with 1 entries (1 files):
- nutrients-2936931-supplementary.pdf
